# Supplementary material for: Pathogenicity Detection and Genome Analysis of Two Different Geographic Strains of BmNPV
Source: Insects. 2021 Sep 30;12(10):890. doi: 10.3390/insects12100890 (PMC8537803; doi:10.3390/insects12100890)
Supplement: Supplementary file 1 [file insects-12-00890-s001.zip]

Archive with 3 entries (3 files):
- Figure S1 BmNPV ZJ genome linear map.tiff
- Figure S2 BmNPV YN genome linear map.tiff
- Table S1 Nucleotide homology comparison of BmNPV ZJ and BmNPV YN with 6 reference strains.xlsx
