# Supplementary material for: Pathogenicity Detection and Genome Analysis of Two Different Geographic Strains of BmNPV
Source: Insects. 2021 Sep 30;12(10):890. doi: 10.3390/insects12100890 (PMC8537803; doi:10.3390/insects12100890)
Supplement: Supplementary file 1 [file insects-12-00890-s001.zip › Table S1 Nucleotide homology comparison of BmNPV ZJ and BmNPV YN with 6 reference strains.xlsx]

## Sheet: Sheet1
Table S1: Nucleotide homology comparison of BmNPV ZJ and BmNPV YN with 6 reference strains
strains	BmNPV ZJ	BmNPV YN
Brazilian	92.1%~100.0%	92.5%~100.0%
Cubic	92.4%~100.0%	95.7%~100.0%
Guangxi	92.1%~100.0%	92.2%~100.0%
India	92.0%~100.0%	96.4%~100.0%
T3	92.1%~100.0%	92.5%~100.0%
Zhejiang	92.2%~100.0%	92.8%~100.0%
Zhenjiang		92.6%~100.0%
Yunnan	92.6%~100.0%
